# Supplementary material for: Improved prediction of solvation free energies by machine-learning polarizable continuum solvation model
Source: Nat Commun. 2021 Jun 18;12:3584. doi: 10.1038/s41467-021-23724-6 (PMC8213834; doi:10.1038/s41467-021-23724-6)
Supplement: Supplementary file 3 — Supplementary Data 1 [file 41467_2021_23724_MOESM3_ESM.xlsx]

## Sheet: Sheet1
n-octane	2-MethylPyridine
Toluene	2-MethylPyridine
Ethanol	2-MethylPyridine
1,4-dioxane	2-MethylPyridine
2-butanone	2-MethylPyridine
2-methylpyridine	2-MethylPyridine
naphthalene	4-Methyl-2-Pentanone
phenol	4-Methyl-2-Pentanone
m-cresol	4-Methyl-2-Pentanone
AceticAcid	4-Methyl-2-Pentanone
propanoicacid	4-Methyl-2-Pentanone
butanoicacid	4-Methyl-2-Pentanone
trimethylamine	4-Methyl-2-Pentanone
diethylamine	4-Methyl-2-Pentanone
Pyridine	4-Methyl-2-Pentanone
Aniline	4-Methyl-2-Pentanone
ammonia	4-Methyl-2-Pentanone
methylamine	4-Methyl-2-Pentanone
4-methyl-2-pentanone	4-Methyl-2-Pentanone
n-octane	AceticAcid
Toluene	AceticAcid
Ethanol	AceticAcid
1,4-dioxane	AceticAcid
2-butanone	AceticAcid
AceticAcid	AceticAcid
NitroMethane	AceticAcid
n-octane	Acetonitrile
Toluene	Acetonitrile
Ethanol	Acetonitrile
1,4-dioxane	Acetonitrile
2-butanone	Acetonitrile
Acetonitrile	Acetonitrile
NitroMethane	Acetonitrile
n-octane	AcetoPhenone
Toluene	AcetoPhenone
Ethanol	AcetoPhenone
1,4-dioxane	AcetoPhenone
2-butanone	AcetoPhenone
AcetoPhenone	AcetoPhenone
AceticAcid	AcetoPhenone
NitroMethane	AcetoPhenone
hydrogenperoxide	AcetoPhenone
n-octane	Aniline
Toluene	Aniline
Ethanol	Aniline
1,4-dioxane	Aniline
2-butanone	Aniline
AceticAcid	Aniline
propanoicacid	Aniline
Aniline	Aniline
NitroMethane	Aniline
hydrogenperoxide	Aniline
n-octane	Anisole
Toluene	Anisole
Ethanol	Anisole
1,4-dioxane	Anisole
Anisole	Anisole
2-butanone	Anisole
butylamine	Anisole
NitroMethane	Anisole
n-pentane	Benzene
n-hexane	Benzene
n-octane	Benzene
CycloHexane	Benzene
Benzene	Benzene
Toluene	Benzene
Methanol	Benzene
Ethanol	Benzene
1-propanol	Benzene
2-Propanol	Benzene
1-butanol	Benzene
t-butanol	Benzene
1-pentanol	Benzene
phenol	Benzene
1-hexanol	Benzene
o-cresol	Benzene
m-cresol	Benzene
p-cresol	Benzene
1-heptanol	Benzene
1,4-dioxane	Benzene
acetone	Benzene
2-butanone	Benzene
2-pentanone	Benzene
2-hexanone	Benzene
2-heptanone	Benzene
AceticAcid	Benzene
propanoicacid	Benzene
butanoicacid	Benzene
pentanoicacid	Benzene
hexanoicacid	Benzene
methylacetate	Benzene
methylpropanoate	Benzene
EthylEthanoate	Benzene
propylacetate	Benzene
methylpentanoate	Benzene
ButylEthanoate	Benzene
methylhexanoate	Benzene
pentylacetate	Benzene
ethylamine	Benzene
dimethylamine	Benzene
propylamine	Benzene
trimethylamine	Benzene
diethylamine	Benzene
dipropylamine	Benzene
Pyridine	Benzene
Aniline	Benzene
2-methylpyridine	Benzene
4-methylpyridine	Benzene
N-methylaniline	Benzene
2,6-dimethylpyridine	Benzene
NitroBenzene	Benzene
m-hydroxybenzaldehyde	Benzene
p-hydroxybenzaldehyde	Benzene
p-bromophenol	Benzene
ammonia	Benzene
Water	Benzene
trimethylphosphate	Benzene
triethylphosphate	Benzene
tripropylphosphate	Benzene
piperidine	Benzene
methylamine	Benzene
hydrazine	Benzene
1-octanol	Benzene
methylbenzoate	Benzene
1,1-dimethyl-3-phenylurea	Benzene
2,2-dichloroethenyldimethylphosphate	Benzene
dimethyl4-nitrophenylthiophosphate	Benzene
diethyl4-nitrophenylthiophosphonate	Benzene
NitroMethane	Benzene
3,5-dimethylpyridine	Benzene
benzamide	Benzene
2-methylaniline	Benzene
3-methylaniline	Benzene
4-methylaniline	Benzene
hydrogenperoxide	Benzene
n-octane	BenzoNitrile
Toluene	BenzoNitrile
Ethanol	BenzoNitrile
1,4-dioxane	BenzoNitrile
2-butanone	BenzoNitrile
BenzoNitrile	BenzoNitrile
NitroMethane	BenzoNitrile
n-octane	BenzylAlcohol
Toluene	BenzylAlcohol
Ethanol	BenzylAlcohol
1,4-dioxane	BenzylAlcohol
formaldehyde	BenzylAlcohol
2-butanone	BenzylAlcohol
AceticAcid	BenzylAlcohol
butylamine	BenzylAlcohol
NitroMethane	BenzylAlcohol
BenzylAlcohol	BenzylAlcohol
n-octane	BromoBenzene
Toluene	BromoBenzene
Methanol	BromoBenzene
Ethanol	BromoBenzene
1-propanol	BromoBenzene
1-butanol	BromoBenzene
1-pentanol	BromoBenzene
phenol	BromoBenzene
1-hexanol	BromoBenzene
o-cresol	BromoBenzene
p-cresol	BromoBenzene
1-heptanol	BromoBenzene
1,4-dioxane	BromoBenzene
2-butanone	BromoBenzene
methylacetate	BromoBenzene
EthylEthanoate	BromoBenzene
propylacetate	BromoBenzene
ButylEthanoate	BromoBenzene
pentylacetate	BromoBenzene
ethylamine	BromoBenzene
propylamine	BromoBenzene
butylamine	BromoBenzene
Aniline	BromoBenzene
BromoBenzene	BromoBenzene
p-bromophenol	BromoBenzene
NitroMethane	BromoBenzene
4-methylaniline	BromoBenzene
n-octane	BromoEthane
Toluene	BromoEthane
1,4-dioxane	BromoEthane
2-butanone	BromoEthane
propanoicacid	BromoEthane
BromoEthane	BromoEthane
NitroMethane	BromoEthane
Methanol	Bromoform
Ethanol	Bromoform
1-propanol	Bromoform
1-butanol	Bromoform
1-pentanol	Bromoform
phenol	Bromoform
1-hexanol	Bromoform
o-cresol	Bromoform
1-heptanol	Bromoform
AceticAcid	Bromoform
Bromoform	Bromoform
p-bromophenol	Bromoform
methylacetate	1-BromoOctane
EthylEthanoate	1-BromoOctane
propylacetate	1-BromoOctane
ButylEthanoate	1-BromoOctane
pentylacetate	1-BromoOctane
n-octane	1-Butanol
Benzene	1-Butanol
Toluene	1-Butanol
EthylBenzene	1-Butanol
Methanol	1-Butanol
Ethanol	1-Butanol
1,2-ethanediol	1-Butanol
1-butanol	1-Butanol
formaldehyde	1-Butanol
2-butanone	1-Butanol
AceticAcid	1-Butanol
propanoicacid	1-Butanol
butanoicacid	1-Butanol
pentanoicacid	1-Butanol
hexanoicacid	1-Butanol
ethylamine	1-Butanol
propylamine	1-Butanol
diethylamine	1-Butanol
NitroMethane	1-Butanol
hydrogenperoxide	1-Butanol
uracil	1-Butanol
n-octane	Butanone
Toluene	Butanone
Ethanol	Butanone
1,4-dioxane	Butanone
formaldehyde	Butanone
2-butanone	Butanone
AceticAcid	Butanone
propanoicacid	Butanone
butanoicacid	Butanone
pentanoicacid	Butanone
hexanoicacid	Butanone
NitroMethane	Butanone
g-butyrolactone	Butanone
naphthalene	ButylEthanoate
Methanol	ButylEthanoate
Ethanol	ButylEthanoate
1,2-ethanediol	ButylEthanoate
1-propanol	ButylEthanoate
1-butanol	ButylEthanoate
1-pentanol	ButylEthanoate
phenol	ButylEthanoate
1-hexanol	ButylEthanoate
o-cresol	ButylEthanoate
m-cresol	ButylEthanoate
p-cresol	ButylEthanoate
1-heptanol	ButylEthanoate
AceticAcid	ButylEthanoate
ButylEthanoate	ButylEthanoate
Pyridine	ButylEthanoate
Aniline	ButylEthanoate
p-bromophenol	ButylEthanoate
Water	ButylEthanoate
1-octanol	ButylEthanoate
4-methylaniline	ButylEthanoate
hydrogenperoxide	ButylEthanoate
phenol	n-ButylBenzene
2-pentanone	n-ButylBenzene
2-hexanone	n-ButylBenzene
3,3-dimethylbutanone	n-ButylBenzene
2-heptanone	n-ButylBenzene
methylpropanoate	n-ButylBenzene
methylpentanoate	n-ButylBenzene
ButylEthanoate	n-ButylBenzene
methylhexanoate	n-ButylBenzene
n-ButylBenzene	n-ButylBenzene
n-octane	CarbonDiSulfide
Toluene	CarbonDiSulfide
Ethanol	CarbonDiSulfide
phenol	CarbonDiSulfide
1,4-dioxane	CarbonDiSulfide
acetone	CarbonDiSulfide
2-butanone	CarbonDiSulfide
AceticAcid	CarbonDiSulfide
methylacetate	CarbonDiSulfide
EthylEthanoate	CarbonDiSulfide
propylacetate	CarbonDiSulfide
1-nitropropane	CarbonDiSulfide
NitroMethane	CarbonDiSulfide
CarbonDiSulfide	CarbonDiSulfide
hydrogenperoxide	CarbonDiSulfide
n-octane	CarbonTetraChloride
2-methylpropene	CarbonTetraChloride
1-butene	CarbonTetraChloride
E-2-pentene	CarbonTetraChloride
Benzene	CarbonTetraChloride
Toluene	CarbonTetraChloride
EthylBenzene	CarbonTetraChloride
o-xylene	CarbonTetraChloride
m-xylene	CarbonTetraChloride
naphthalene	CarbonTetraChloride
Methanol	CarbonTetraChloride
Ethanol	CarbonTetraChloride
1-propanol	CarbonTetraChloride
2-Propanol	CarbonTetraChloride
1-butanol	CarbonTetraChloride
t-butanol	CarbonTetraChloride
1-pentanol	CarbonTetraChloride
phenol	CarbonTetraChloride
1-hexanol	CarbonTetraChloride
o-cresol	CarbonTetraChloride
p-cresol	CarbonTetraChloride
1-heptanol	CarbonTetraChloride
1,4-dioxane	CarbonTetraChloride
Anisole	CarbonTetraChloride
benzaldehyde	CarbonTetraChloride
acetone	CarbonTetraChloride
2-butanone	CarbonTetraChloride
cyclopentanone	CarbonTetraChloride
2-pentanone	CarbonTetraChloride
2-hexanone	CarbonTetraChloride
2-heptanone	CarbonTetraChloride
AcetoPhenone	CarbonTetraChloride
AceticAcid	CarbonTetraChloride
propanoicacid	CarbonTetraChloride
butanoicacid	CarbonTetraChloride
hexanoicacid	CarbonTetraChloride
methylacetate	CarbonTetraChloride
methylpropanoate	CarbonTetraChloride
EthylEthanoate	CarbonTetraChloride
propylacetate	CarbonTetraChloride
methylpentanoate	CarbonTetraChloride
ButylEthanoate	CarbonTetraChloride
methylhexanoate	CarbonTetraChloride
pentylacetate	CarbonTetraChloride
ethylamine	CarbonTetraChloride
dimethylamine	CarbonTetraChloride
propylamine	CarbonTetraChloride
trimethylamine	CarbonTetraChloride
butylamine	CarbonTetraChloride
diethylamine	CarbonTetraChloride
Pyridine	CarbonTetraChloride
Aniline	CarbonTetraChloride
N-methylaniline	CarbonTetraChloride
BenzoNitrile	CarbonTetraChloride
1-nitropropane	CarbonTetraChloride
NitroBenzene	CarbonTetraChloride
2-methyl-1-nitrobenzene	CarbonTetraChloride
thioanisole	CarbonTetraChloride
p-hydroxybenzaldehyde	CarbonTetraChloride
FluoroBenzene	CarbonTetraChloride
ChloroBenzene	CarbonTetraChloride
1,4-dichlorobenzene	CarbonTetraChloride
BromoBenzene	CarbonTetraChloride
p-bromophenol	CarbonTetraChloride
ammonia	CarbonTetraChloride
Water	CarbonTetraChloride
trimethylphosphate	CarbonTetraChloride
triethylphosphate	CarbonTetraChloride
tripropylphosphate	CarbonTetraChloride
methylamine	CarbonTetraChloride
methylbenzoate	CarbonTetraChloride
NitroMethane	CarbonTetraChloride
CarbonTetraChloride	CarbonTetraChloride
benzamide	CarbonTetraChloride
2-methylaniline	CarbonTetraChloride
3-methylaniline	CarbonTetraChloride
4-methylaniline	CarbonTetraChloride
hydrogenperoxide	CarbonTetraChloride
n-octane	ChloroBenzene
Toluene	ChloroBenzene
Methanol	ChloroBenzene
Ethanol	ChloroBenzene
1-propanol	ChloroBenzene
1-butanol	ChloroBenzene
1-pentanol	ChloroBenzene
phenol	ChloroBenzene
1-hexanol	ChloroBenzene
o-cresol	ChloroBenzene
p-cresol	ChloroBenzene
1-heptanol	ChloroBenzene
1,4-dioxane	ChloroBenzene
acetone	ChloroBenzene
2-butanone	ChloroBenzene
2-pentanone	ChloroBenzene
2-hexanone	ChloroBenzene
3,3-dimethylbutanone	ChloroBenzene
2-heptanone	ChloroBenzene
propanoicacid	ChloroBenzene
methylacetate	ChloroBenzene
methylpropanoate	ChloroBenzene
EthylEthanoate	ChloroBenzene
propylacetate	ChloroBenzene
methylpentanoate	ChloroBenzene
ButylEthanoate	ChloroBenzene
pentylacetate	ChloroBenzene
ethylamine	ChloroBenzene
dimethylamine	ChloroBenzene
propylamine	ChloroBenzene
trimethylamine	ChloroBenzene
Aniline	ChloroBenzene
ChloroBenzene	ChloroBenzene
p-bromophenol	ChloroBenzene
ammonia	ChloroBenzene
methylamine	ChloroBenzene
NitroMethane	ChloroBenzene
4-methylaniline	ChloroBenzene
n-octane	Chloroform
CycloHexane	Chloroform
Benzene	Chloroform
Toluene	Chloroform
EthylBenzene	Chloroform
o-xylene	Chloroform
m-xylene	Chloroform
naphthalene	Chloroform
Methanol	Chloroform
Ethanol	Chloroform
1,2-ethanediol	Chloroform
1-propanol	Chloroform
2-Propanol	Chloroform
1-butanol	Chloroform
t-butanol	Chloroform
1-pentanol	Chloroform
phenol	Chloroform
1-hexanol	Chloroform
o-cresol	Chloroform
m-cresol	Chloroform
p-cresol	Chloroform
1-heptanol	Chloroform
1,4-dioxane	Chloroform
DiethylEther	Chloroform
Anisole	Chloroform
formaldehyde	Chloroform
acetaldehyde	Chloroform
benzaldehyde	Chloroform
acetone	Chloroform
2-butanone	Chloroform
AcetoPhenone	Chloroform
AceticAcid	Chloroform
propanoicacid	Chloroform
butanoicacid	Chloroform
pentanoicacid	Chloroform
hexanoicacid	Chloroform
methylacetate	Chloroform
methylpropanoate	Chloroform
EthylEthanoate	Chloroform
propylacetate	Chloroform
methylpentanoate	Chloroform
ButylEthanoate	Chloroform
methylhexanoate	Chloroform
pentylacetate	Chloroform
ethylamine	Chloroform
dimethylamine	Chloroform
propylamine	Chloroform
trimethylamine	Chloroform
diethylamine	Chloroform
Pyridine	Chloroform
2-methylpyrazine	Chloroform
Aniline	Chloroform
2-methylpyridine	Chloroform
3-methylpyridine	Chloroform
4-methylpyridine	Chloroform
2,6-dimethylpyridine	Chloroform
Acetonitrile	Chloroform
BenzoNitrile	Chloroform
NitroBenzene	Chloroform
2-methyl-1-nitrobenzene	Chloroform
thiophenol	Chloroform
diethylsulfide	Chloroform
thioanisole	Chloroform
allylalcohol	Chloroform
morpholine	Chloroform
p-hydroxybenzaldehyde	Chloroform
FluoroBenzene	Chloroform
Chloroform	Chloroform
ChloroBenzene	Chloroform
1,4-dichlorobenzene	Chloroform
BromoBenzene	Chloroform
2,2,2-trifluoroethanol	Chloroform
p-bromophenol	Chloroform
ammonia	Chloroform
Water	Chloroform
hydrogensulfide	Chloroform
trimethylphosphate	Chloroform
triethylphosphate	Chloroform
tripropylphosphate	Chloroform
piperidine	Chloroform
methylamine	Chloroform
hydrazine	Chloroform
2-ethylpyrazine	Chloroform
acetamide	Chloroform
methylbenzoate	Chloroform
isopropylether	Chloroform
tetrahydropyran	Chloroform
thiophene	Chloroform
ethylphenylether	Chloroform
1,1-dimethyl-3-phenylurea	Chloroform
9-methyladenine	Chloroform
1-methylthymine	Chloroform
difluorodichloromethane	Chloroform
fluorotrichloromethane	Chloroform
dimethyl4-nitrophenylthiophosphate	Chloroform
NitroMethane	Chloroform
N,N-dimethylacetamide	Chloroform
pyrrole	Chloroform
quinoline	Chloroform
urea	Chloroform
benzamide	Chloroform
2-methylaniline	Chloroform
4-methylaniline	Chloroform
hydrogenperoxide	Chloroform
N-methyl-2-pyrrolidinone	Chloroform
uracil	Chloroform
5-fluorouracil	Chloroform
5-bromouracil	Chloroform
acetone	1-ChloroHexane
2-butanone	1-ChloroHexane
2-pentanone	1-ChloroHexane
2-hexanone	1-ChloroHexane
3,3-dimethylbutanone	1-ChloroHexane
methylacetate	1-ChloroHexane
methylpropanoate	1-ChloroHexane
EthylEthanoate	1-ChloroHexane
propylacetate	1-ChloroHexane
methylpentanoate	1-ChloroHexane
ButylEthanoate	1-ChloroHexane
n-propane	CycloHexane
n-butane	CycloHexane
n-pentane	CycloHexane
n-octane	CycloHexane
CycloHexane	CycloHexane
Benzene	CycloHexane
Toluene	CycloHexane
EthylBenzene	CycloHexane
o-xylene	CycloHexane
m-xylene	CycloHexane
naphthalene	CycloHexane
Methanol	CycloHexane
Ethanol	CycloHexane
1-propanol	CycloHexane
2-Propanol	CycloHexane
1-butanol	CycloHexane
t-butanol	CycloHexane
1-pentanol	CycloHexane
phenol	CycloHexane
1-hexanol	CycloHexane
o-cresol	CycloHexane
m-cresol	CycloHexane
p-cresol	CycloHexane
1-heptanol	CycloHexane
1,4-dioxane	CycloHexane
DiethylEther	CycloHexane
Anisole	CycloHexane
benzaldehyde	CycloHexane
acetone	CycloHexane
2-butanone	CycloHexane
2-pentanone	CycloHexane
3-pentanone	CycloHexane
2-hexanone	CycloHexane
3,3-dimethylbutanone	CycloHexane
2-heptanone	CycloHexane
AcetoPhenone	CycloHexane
AceticAcid	CycloHexane
propanoicacid	CycloHexane
methylacetate	CycloHexane
methylpropanoate	CycloHexane
EthylEthanoate	CycloHexane
propylacetate	CycloHexane
methylpentanoate	CycloHexane
ButylEthanoate	CycloHexane
methylhexanoate	CycloHexane
pentylacetate	CycloHexane
ethylamine	CycloHexane
trimethylamine	CycloHexane
diethylamine	CycloHexane
Pyridine	CycloHexane
Aniline	CycloHexane
2-methylpyridine	CycloHexane
3-methylpyridine	CycloHexane
4-methylpyridine	CycloHexane
N-methylaniline	CycloHexane
2,6-dimethylpyridine	CycloHexane
Acetonitrile	CycloHexane
BenzoNitrile	CycloHexane
1-nitropropane	CycloHexane
NitroBenzene	CycloHexane
2-methyl-1-nitrobenzene	CycloHexane
1-propanethiol	CycloHexane
thioanisole	CycloHexane
m-hydroxybenzaldehyde	CycloHexane
p-hydroxybenzaldehyde	CycloHexane
FluoroBenzene	CycloHexane
1,1,1-trichloroethane	CycloHexane
trichloroethene	CycloHexane
ChloroBenzene	CycloHexane
1,4-dichlorobenzene	CycloHexane
BromoBenzene	CycloHexane
2,2,2-trifluoroethanol	CycloHexane
p-bromophenol	CycloHexane
Water	CycloHexane
trimethylphosphate	CycloHexane
triethylphosphate	CycloHexane
tripropylphosphate	CycloHexane
methylbenzoate	CycloHexane
tetrahydropyran	CycloHexane
ethylphenylether	CycloHexane
difluorodichloromethane	CycloHexane
fluorotrichloromethane	CycloHexane
3,5-dibromo-4-hydroxybenzonitrile	CycloHexane
NitroMethane	CycloHexane
N,N-dimethylformamide	CycloHexane
pyrrole	CycloHexane
quinoline	CycloHexane
benzamide	CycloHexane
2-methylaniline	CycloHexane
3-methylaniline	CycloHexane
4-methylaniline	CycloHexane
n-octane	CycloHexanone
Toluene	CycloHexanone
Ethanol	CycloHexanone
1,4-dioxane	CycloHexanone
2-butanone	CycloHexanone
AceticAcid	CycloHexanone
propanoicacid	CycloHexanone
NitroMethane	CycloHexanone
CycloHexanone	CycloHexanone
hydrogenperoxide	CycloHexanone
Toluene	Decalin-mixture
phenol	Decalin-mixture
m-cresol	Decalin-mixture
p-cresol	Decalin-mixture
Anisole	Decalin-mixture
AcetoPhenone	Decalin-mixture
AceticAcid	Decalin-mixture
propanoicacid	Decalin-mixture
methylacetate	Decalin-mixture
methylpropanoate	Decalin-mixture
EthylEthanoate	Decalin-mixture
propylacetate	Decalin-mixture
methylpentanoate	Decalin-mixture
ButylEthanoate	Decalin-mixture
methylhexanoate	Decalin-mixture
pentylacetate	Decalin-mixture
butylamine	Decalin-mixture
Aniline	Decalin-mixture
N-methylaniline	Decalin-mixture
BenzoNitrile	Decalin-mixture
NitroBenzene	Decalin-mixture
thioanisole	Decalin-mixture
FluoroBenzene	Decalin-mixture
ChloroBenzene	Decalin-mixture
BromoBenzene	Decalin-mixture
methylbenzoate	Decalin-mixture
n-octane	n-Decane
Benzene	n-Decane
Toluene	n-Decane
EthylBenzene	n-Decane
Methanol	n-Decane
Ethanol	n-Decane
1-propanol	n-Decane
1-butanol	n-Decane
1-pentanol	n-Decane
phenol	n-Decane
1-hexanol	n-Decane
p-cresol	n-Decane
1-heptanol	n-Decane
1,4-dioxane	n-Decane
acetone	n-Decane
2-butanone	n-Decane
2-pentanone	n-Decane
2-hexanone	n-Decane
3,3-dimethylbutanone	n-Decane
2-heptanone	n-Decane
methylacetate	n-Decane
methylpropanoate	n-Decane
EthylEthanoate	n-Decane
propylacetate	n-Decane
methylpentanoate	n-Decane
ButylEthanoate	n-Decane
methylhexanoate	n-Decane
pentylacetate	n-Decane
ethylamine	n-Decane
propylamine	n-Decane
butylamine	n-Decane
FluoroBenzene	n-Decane
trichloroethene	n-Decane
ChloroBenzene	n-Decane
BromoBenzene	n-Decane
acetamide	n-Decane
NitroMethane	n-Decane
n-decane	n-Decane
4-methylaniline	n-Decane
phenol	1-Decanol
o-cresol	1-Decanol
m-cresol	1-Decanol
p-cresol	1-Decanol
1-decanol	1-Decanol
ethylamine	1-Decanol
propylamine	1-Decanol
butylamine	1-Decanol
2-methoxyethanol	1-Decanol
ChloroBenzene	1-Decanol
p-bromophenol	1-Decanol
Methanol	1,2-DiBromoEthane
Ethanol	1,2-DiBromoEthane
1-propanol	1,2-DiBromoEthane
1-butanol	1,2-DiBromoEthane
1-pentanol	1,2-DiBromoEthane
phenol	1,2-DiBromoEthane
1-hexanol	1,2-DiBromoEthane
p-cresol	1,2-DiBromoEthane
1-heptanol	1,2-DiBromoEthane
p-bromophenol	1,2-DiBromoEthane
n-octane	DiButylEther
Toluene	DiButylEther
Ethanol	DiButylEther
1,4-dioxane	DiButylEther
2-butanone	DiButylEther
AceticAcid	DiButylEther
propanoicacid	DiButylEther
diethylamine	DiButylEther
Pyridine	DiButylEther
2-methylpyrazine	DiButylEther
2-methylpyridine	DiButylEther
2-ethylpyrazine	DiButylEther
DiButylEther	DiButylEther
NitroMethane	DiButylEther
hydrogenperoxide	DiButylEther
Methanol	DiChloroEthane
Ethanol	DiChloroEthane
1-propanol	DiChloroEthane
1-butanol	DiChloroEthane
1-pentanol	DiChloroEthane
phenol	DiChloroEthane
1-hexanol	DiChloroEthane
o-cresol	DiChloroEthane
m-cresol	DiChloroEthane
p-cresol	DiChloroEthane
1-heptanol	DiChloroEthane
benzaldehyde	DiChloroEthane
AcetoPhenone	DiChloroEthane
AceticAcid	DiChloroEthane
propanoicacid	DiChloroEthane
butanoicacid	DiChloroEthane
pentanoicacid	DiChloroEthane
hexanoicacid	DiChloroEthane
methylacetate	DiChloroEthane
methylpropanoate	DiChloroEthane
EthylEthanoate	DiChloroEthane
propylacetate	DiChloroEthane
methylpentanoate	DiChloroEthane
ButylEthanoate	DiChloroEthane
methylhexanoate	DiChloroEthane
pentylacetate	DiChloroEthane
ethylamine	DiChloroEthane
propylamine	DiChloroEthane
butylamine	DiChloroEthane
diethylamine	DiChloroEthane
Pyridine	DiChloroEthane
Aniline	DiChloroEthane
m-hydroxybenzaldehyde	DiChloroEthane
p-hydroxybenzaldehyde	DiChloroEthane
p-bromophenol	DiChloroEthane
trimethylphosphate	DiChloroEthane
triethylphosphate	DiChloroEthane
DiChloroEthane	DiChloroEthane
benzamide	DiChloroEthane
n-octane	DiethylEther
Benzene	DiethylEther
Toluene	DiethylEther
EthylBenzene	DiethylEther
o-xylene	DiethylEther
m-xylene	DiethylEther
naphthalene	DiethylEther
Methanol	DiethylEther
Ethanol	DiethylEther
1,2-ethanediol	DiethylEther
1-propanol	DiethylEther
2-Propanol	DiethylEther
1-butanol	DiethylEther
t-butanol	DiethylEther
cyclopentanol	DiethylEther
1-pentanol	DiethylEther
phenol	DiethylEther
1-hexanol	DiethylEther
m-cresol	DiethylEther
1-heptanol	DiethylEther
1,4-dioxane	DiethylEther
DiethylEther	DiethylEther
Anisole	DiethylEther
acetaldehyde	DiethylEther
propanal	DiethylEther
benzaldehyde	DiethylEther
2-butanone	DiethylEther
AcetoPhenone	DiethylEther
AceticAcid	DiethylEther
propanoicacid	DiethylEther
butanoicacid	DiethylEther
pentanoicacid	DiethylEther
hexanoicacid	DiethylEther
ethylamine	DiethylEther
dimethylamine	DiethylEther
propylamine	DiethylEther
trimethylamine	DiethylEther
butylamine	DiethylEther
diethylamine	DiethylEther
dipropylamine	DiethylEther
Pyridine	DiethylEther
Aniline	DiethylEther
Acetonitrile	DiethylEther
BenzoNitrile	DiethylEther
NitroBenzene	DiethylEther
2-methyl-1-nitrobenzene	DiethylEther
allylalcohol	DiethylEther
2-methoxyethanol	DiethylEther
m-hydroxybenzaldehyde	DiethylEther
p-hydroxybenzaldehyde	DiethylEther
ChloroBenzene	DiethylEther
1,4-dichlorobenzene	DiethylEther
BromoBenzene	DiethylEther
ammonia	DiethylEther
Water	DiethylEther
hydrogensulfide	DiethylEther
piperidine	DiethylEther
methylamine	DiethylEther
hydrazine	DiethylEther
acetamide	DiethylEther
1-octanol	DiethylEther
NitroMethane	DiethylEther
N,N-dimethylformamide	DiethylEther
urea	DiethylEther
benzamide	DiethylEther
hydrogenperoxide	DiethylEther
formamide	DiethylEther
uracil	DiethylEther
5-fluorouracil	DiethylEther
5-bromouracil	DiethylEther
n-octane	DiIsoPropylEther
Toluene	DiIsoPropylEther
naphthalene	DiIsoPropylEther
Ethanol	DiIsoPropylEther
phenol	DiIsoPropylEther
1,4-dioxane	DiIsoPropylEther
formaldehyde	DiIsoPropylEther
2-butanone	DiIsoPropylEther
AceticAcid	DiIsoPropylEther
propanoicacid	DiIsoPropylEther
butanoicacid	DiIsoPropylEther
pentanoicacid	DiIsoPropylEther
hexanoicacid	DiIsoPropylEther
trimethylamine	DiIsoPropylEther
diethylamine	DiIsoPropylEther
Pyridine	DiIsoPropylEther
Aniline	DiIsoPropylEther
p-hydroxybenzaldehyde	DiIsoPropylEther
Water	DiIsoPropylEther
isopropylether	DiIsoPropylEther
NitroMethane	DiIsoPropylEther
hydrogenperoxide	DiIsoPropylEther
n-octane	n,n-DiMethylAcetamide
Toluene	n,n-DiMethylAcetamide
Ethanol	n,n-DiMethylAcetamide
1,4-dioxane	n,n-DiMethylAcetamide
2-butanone	n,n-DiMethylAcetamide
NitroMethane	n,n-DiMethylAcetamide
N,N-dimethylacetamide	n,n-DiMethylAcetamide
n-octane	n,n-DiMethylFormamide
Toluene	n,n-DiMethylFormamide
Ethanol	n,n-DiMethylFormamide
1,4-dioxane	n,n-DiMethylFormamide
2-butanone	n,n-DiMethylFormamide
NitroMethane	n,n-DiMethylFormamide
N,N-dimethylformamide	n,n-DiMethylFormamide
n-octane	2,6-DiMethylPyridine
Toluene	2,6-DiMethylPyridine
Ethanol	2,6-DiMethylPyridine
1,4-dioxane	2,6-DiMethylPyridine
2-butanone	2,6-DiMethylPyridine
2,6-dimethylpyridine	2,6-DiMethylPyridine
n-octane	DiMethylSulfoxide
Toluene	DiMethylSulfoxide
Ethanol	DiMethylSulfoxide
1,4-dioxane	DiMethylSulfoxide
2-butanone	DiMethylSulfoxide
DiMethylSulfoxide	DiMethylSulfoxide
NitroMethane	DiMethylSulfoxide
Ethanol	n-Dodecane
1-propanol	n-Dodecane
1-butanol	n-Dodecane
1-pentanol	n-Dodecane
1-hexanol	n-Dodecane
1-heptanol	n-Dodecane
AcetoPhenone	n-Dodecane
n-dodecane	n-Dodecane
n-octane	Ethanol
Toluene	Ethanol
Ethanol	Ethanol
1,4-dioxane	Ethanol
2-butanone	Ethanol
ChloroBenzene	Ethanol
NitroMethane	Ethanol
g-butyrolactone	Ethanol
n-octane	EthylEthanoate
Toluene	EthylEthanoate
Methanol	EthylEthanoate
Ethanol	EthylEthanoate
1,2-ethanediol	EthylEthanoate
1-propanol	EthylEthanoate
1-butanol	EthylEthanoate
1-pentanol	EthylEthanoate
phenol	EthylEthanoate
1-hexanol	EthylEthanoate
1-heptanol	EthylEthanoate
1,4-dioxane	EthylEthanoate
AceticAcid	EthylEthanoate
propanoicacid	EthylEthanoate
butanoicacid	EthylEthanoate
EthylEthanoate	EthylEthanoate
Water	EthylEthanoate
1-octanol	EthylEthanoate
NitroMethane	EthylEthanoate
4-methylaniline	EthylEthanoate
hydrogenperoxide	EthylEthanoate
uracil	EthylEthanoate
5-fluorouracil	EthylEthanoate
5-bromouracil	EthylEthanoate
EthylBenzene	EthylBenzene
Methanol	EthylBenzene
Ethanol	EthylBenzene
1-propanol	EthylBenzene
1-butanol	EthylBenzene
1-pentanol	EthylBenzene
phenol	EthylBenzene
1-hexanol	EthylBenzene
o-cresol	EthylBenzene
1-heptanol	EthylBenzene
acetone	EthylBenzene
2-butanone	EthylBenzene
2-pentanone	EthylBenzene
2-hexanone	EthylBenzene
3,3-dimethylbutanone	EthylBenzene
2-heptanone	EthylBenzene
methylacetate	EthylBenzene
methylpropanoate	EthylBenzene
EthylEthanoate	EthylBenzene
propylacetate	EthylBenzene
methylpentanoate	EthylBenzene
ButylEthanoate	EthylBenzene
pentylacetate	EthylBenzene
ethylamine	EthylBenzene
propylamine	EthylBenzene
trimethylamine	EthylBenzene
butylamine	EthylBenzene
p-bromophenol	EthylBenzene
Water	EthylBenzene
n-octane	FluoroBenzene
Toluene	FluoroBenzene
Ethanol	FluoroBenzene
1,4-dioxane	FluoroBenzene
2-butanone	FluoroBenzene
FluoroBenzene	FluoroBenzene
NitroMethane	FluoroBenzene
methylacetate	1-FluoroOctane
methylpropanoate	1-FluoroOctane
EthylEthanoate	1-FluoroOctane
propylacetate	1-FluoroOctane
methylpentanoate	1-FluoroOctane
ButylEthanoate	1-FluoroOctane
n-heptane	Heptane
Benzene	Heptane
Toluene	Heptane
o-xylene	Heptane
m-xylene	Heptane
p-xylene	Heptane
naphthalene	Heptane
anthracene	Heptane
Methanol	Heptane
Ethanol	Heptane
1-propanol	Heptane
1-butanol	Heptane
1-pentanol	Heptane
phenol	Heptane
1-hexanol	Heptane
o-cresol	Heptane
m-cresol	Heptane
p-cresol	Heptane
1-heptanol	Heptane
Anisole	Heptane
benzaldehyde	Heptane
acetone	Heptane
2-butanone	Heptane
2-pentanone	Heptane
2-hexanone	Heptane
3,3-dimethylbutanone	Heptane
2-heptanone	Heptane
AcetoPhenone	Heptane
propanoicacid	Heptane
butanoicacid	Heptane
pentanoicacid	Heptane
hexanoicacid	Heptane
methylacetate	Heptane
methylpropanoate	Heptane
EthylEthanoate	Heptane
propylacetate	Heptane
methylpentanoate	Heptane
ButylEthanoate	Heptane
methylhexanoate	Heptane
pentylacetate	Heptane
ethylamine	Heptane
propylamine	Heptane
butylamine	Heptane
Pyridine	Heptane
Aniline	Heptane
Acetonitrile	Heptane
BenzoNitrile	Heptane
NitroBenzene	Heptane
FluoroBenzene	Heptane
ChloroBenzene	Heptane
1,2-dichlorobenzene	Heptane
1,4-dichlorobenzene	Heptane
BromoBenzene	Heptane
p-dibromobenzene	Heptane
trimethylphosphate	Heptane
triethylphosphate	Heptane
tripropylphosphate	Heptane
2-octanone	Heptane
thiophene	Heptane
2,2'-dichlorobiphenyl	Heptane
N,N-dimethylacetamide	Heptane
benzamide	Heptane
2-methylaniline	Heptane
3-methylaniline	Heptane
4-methylaniline	Heptane
N-methyl-2-pyrrolidinone	Heptane
5-fluorouracil	Heptane
5-bromouracil	Heptane
Benzene	1-Heptanol
Toluene	1-Heptanol
EthylBenzene	1-Heptanol
phenol	1-Heptanol
o-cresol	1-Heptanol
p-cresol	1-Heptanol
1-heptanol	1-Heptanol
AceticAcid	1-Heptanol
ethylamine	1-Heptanol
propylamine	1-Heptanol
butylamine	1-Heptanol
p-bromophenol	1-Heptanol
methane	n-Hexadecane
ethane	n-Hexadecane
n-propane	n-Hexadecane
n-butane	n-Hexadecane
n-pentane	n-Hexadecane
n-hexane	n-Hexadecane
n-heptane	n-Hexadecane
n-octane	n-Hexadecane
n-hexadecane	n-Hexadecane
2-methylpropane	n-Hexadecane
2,2-dimethylpropane	n-Hexadecane
2-methylpentane	n-Hexadecane
2,4-dimethylpentane	n-Hexadecane
2,2,4-trimethylpentane	n-Hexadecane
cyclopropane	n-Hexadecane
cyclopentane	n-Hexadecane
CycloHexane	n-Hexadecane
methylcyclohexane	n-Hexadecane
ethene	n-Hexadecane
propene	n-Hexadecane
s-trans-1,3-butadiene	n-Hexadecane
1-butene	n-Hexadecane
1-pentene	n-Hexadecane
1-hexene	n-Hexadecane
ethyne	n-Hexadecane
propyne	n-Hexadecane
1-butyne	n-Hexadecane
1-pentyne	n-Hexadecane
1-hexyne	n-Hexadecane
Benzene	n-Hexadecane
Toluene	n-Hexadecane
EthylBenzene	n-Hexadecane
o-xylene	n-Hexadecane
m-xylene	n-Hexadecane
p-xylene	n-Hexadecane
naphthalene	n-Hexadecane
anthracene	n-Hexadecane
chrysene	n-Hexadecane
Methanol	n-Hexadecane
Ethanol	n-Hexadecane
1,2-ethanediol	n-Hexadecane
1-propanol	n-Hexadecane
2-Propanol	n-Hexadecane
1-butanol	n-Hexadecane
t-butanol	n-Hexadecane
cyclopentanol	n-Hexadecane
1-pentanol	n-Hexadecane
phenol	n-Hexadecane
1-hexanol	n-Hexadecane
o-cresol	n-Hexadecane
m-cresol	n-Hexadecane
p-cresol	n-Hexadecane
1-heptanol	n-Hexadecane
1-decanol	n-Hexadecane
dimethylether	n-Hexadecane
TetraHydroFuran	n-Hexadecane
1,4-dioxane	n-Hexadecane
DiethylEther	n-Hexadecane
1,2-dimethoxyethane	n-Hexadecane
Anisole	n-Hexadecane
formaldehyde	n-Hexadecane
acetaldehyde	n-Hexadecane
propanal	n-Hexadecane
butanal	n-Hexadecane
pentanal	n-Hexadecane
benzaldehyde	n-Hexadecane
acetone	n-Hexadecane
2-butanone	n-Hexadecane
cyclopentanone	n-Hexadecane
2-pentanone	n-Hexadecane
3-pentanone	n-Hexadecane
2-hexanone	n-Hexadecane
3,3-dimethylbutanone	n-Hexadecane
2-heptanone	n-Hexadecane
4-heptanone	n-Hexadecane
AcetoPhenone	n-Hexadecane
5-nonanone	n-Hexadecane
AceticAcid	n-Hexadecane
propanoicacid	n-Hexadecane
butanoicacid	n-Hexadecane
pentanoicacid	n-Hexadecane
hexanoicacid	n-Hexadecane
methylformate	n-Hexadecane
ethylformate	n-Hexadecane
methylacetate	n-Hexadecane
methylpropanoate	n-Hexadecane
EthylEthanoate	n-Hexadecane
methylbutanoate	n-Hexadecane
propylacetate	n-Hexadecane
methylpentanoate	n-Hexadecane
ButylEthanoate	n-Hexadecane
methylhexanoate	n-Hexadecane
pentylacetate	n-Hexadecane
ethyloctadecanoate	n-Hexadecane
ethylamine	n-Hexadecane
dimethylamine	n-Hexadecane
propylamine	n-Hexadecane
trimethylamine	n-Hexadecane
diethylamine	n-Hexadecane
pentylamine	n-Hexadecane
dipropylamine	n-Hexadecane
Pyridine	n-Hexadecane
Aniline	n-Hexadecane
2-methylpyridine	n-Hexadecane
3-methylpyridine	n-Hexadecane
4-methylpyridine	n-Hexadecane
N-methylaniline	n-Hexadecane
2,4-dimethylpyridine	n-Hexadecane
2,5-dimethylpyridine	n-Hexadecane
2,6-dimethylpyridine	n-Hexadecane
Acetonitrile	n-Hexadecane
propionitrile	n-Hexadecane
butanonitrile	n-Hexadecane
BenzoNitrile	n-Hexadecane
NitroEthane	n-Hexadecane
1-nitropropane	n-Hexadecane
2-nitropropane	n-Hexadecane
1-nitrobutane	n-Hexadecane
NitroBenzene	n-Hexadecane
2-methyl-1-nitrobenzene	n-Hexadecane
ethanethiol	n-Hexadecane
1-propanethiol	n-Hexadecane
thiophenol	n-Hexadecane
dimethylsulfide	n-Hexadecane
dimethyldisulfide	n-Hexadecane
diethylsulfide	n-Hexadecane
dipropylsulfide	n-Hexadecane
allylalcohol	n-Hexadecane
fluoroethane	n-Hexadecane
FluoroBenzene	n-Hexadecane
1-fluorohexane	n-Hexadecane
1-fluorooctane	n-Hexadecane
dichloromethane	n-Hexadecane
Chloroform	n-Hexadecane
chloroethane	n-Hexadecane
1,1,1-trichloroethane	n-Hexadecane
1,1,2-trichloroethane	n-Hexadecane
1-chloropropane	n-Hexadecane
2-chloropropane	n-Hexadecane
3-chloropropene	n-Hexadecane
Z-1,2-dichloroethene	n-Hexadecane
E-1,2-dichloroethene	n-Hexadecane
trichloroethene	n-Hexadecane
ChloroBenzene	n-Hexadecane
1,2-dichlorobenzene	n-Hexadecane
1,4-dichlorobenzene	n-Hexadecane
dibromomethane	n-Hexadecane
Bromoform	n-Hexadecane
BromoEthane	n-Hexadecane
1-bromopropane	n-Hexadecane
2-bromopropane	n-Hexadecane
1-bromobutane	n-Hexadecane
1-bromopentane	n-Hexadecane
BromoBenzene	n-Hexadecane
1-bromo-1-chloro-2,2,2-trifluoroethane	n-Hexadecane
1-bromo-1,2,2,2-tetrafluoroethane	n-Hexadecane
TetraChloroEthene	n-Hexadecane
1,1,2-trichloro-1,2,2-trifluoroethane	n-Hexadecane
2,2,2-trifluoroethanol	n-Hexadecane
1,1-dichloro-2,2-difluoroethylmethylether	n-Hexadecane
2,2,2-trifluorethylvinylether	n-Hexadecane
ammonia	n-Hexadecane
Water	n-Hexadecane
hydrogensulfide	n-Hexadecane
diethyldisulfide	n-Hexadecane
acetamide	n-Hexadecane
1-octanol	n-Hexadecane
octanal	n-Hexadecane
2-octanone	n-Hexadecane
methylbenzoate	n-Hexadecane
isopropylether	n-Hexadecane
tetrahydropyran	n-Hexadecane
thiophene	n-Hexadecane
ethylphenylether	n-Hexadecane
hydrogen	n-Hexadecane
3-bromopropene	n-Hexadecane
1-bromo-isobutane	n-Hexadecane
bromotoluene	n-Hexadecane
p-bromotoluene	n-Hexadecane
bromotrichloromethane	n-Hexadecane
dimethylmethylphosphonate	n-Hexadecane
3,4-dimethylpyridine	n-Hexadecane
NitroMethane	n-Hexadecane
3,5-dimethylpyridine	n-Hexadecane
4-ethylpyridine	n-Hexadecane
tetramethylsilane	n-Hexadecane
urea	n-Hexadecane
2-methylaniline	n-Hexadecane
4-methylaniline	n-Hexadecane
formamide	n-Hexadecane
n-pentane	1-IodoHexaDecane
n-hexane	1-IodoHexaDecane
n-heptane	1-IodoHexaDecane
CycloHexane	1-IodoHexaDecane
methylcyclohexane	1-IodoHexaDecane
Benzene	1-IodoHexaDecane
Toluene	1-IodoHexaDecane
dichloromethane	1-IodoHexaDecane
Chloroform	1-IodoHexaDecane
n-hexane	n-Hexane
n-octane	n-Hexane
Benzene	n-Hexane
Toluene	n-Hexane
EthylBenzene	n-Hexane
o-xylene	n-Hexane
m-xylene	n-Hexane
p-xylene	n-Hexane
Methanol	n-Hexane
Ethanol	n-Hexane
1-propanol	n-Hexane
1-butanol	n-Hexane
1-pentanol	n-Hexane
phenol	n-Hexane
1-hexanol	n-Hexane
o-cresol	n-Hexane
p-cresol	n-Hexane
1-heptanol	n-Hexane
1,4-dioxane	n-Hexane
benzaldehyde	n-Hexane
acetone	n-Hexane
2-butanone	n-Hexane
2-hexanone	n-Hexane
3,3-dimethylbutanone	n-Hexane
2-heptanone	n-Hexane
AcetoPhenone	n-Hexane
AceticAcid	n-Hexane
propanoicacid	n-Hexane
methylacetate	n-Hexane
methylpropanoate	n-Hexane
EthylEthanoate	n-Hexane
propylacetate	n-Hexane
methylpentanoate	n-Hexane
ButylEthanoate	n-Hexane
methylhexanoate	n-Hexane
pentylacetate	n-Hexane
ethylamine	n-Hexane
propylamine	n-Hexane
butylamine	n-Hexane
Pyridine	n-Hexane
Aniline	n-Hexane
NitroEthane	n-Hexane
1-nitrobutane	n-Hexane
NitroBenzene	n-Hexane
p-hydroxybenzaldehyde	n-Hexane
FluoroBenzene	n-Hexane
Chloroform	n-Hexane
ChloroBenzene	n-Hexane
1,4-dichlorobenzene	n-Hexane
Bromoform	n-Hexane
BromoBenzene	n-Hexane
p-bromophenol	n-Hexane
trimethylphosphate	n-Hexane
triethylphosphate	n-Hexane
tripropylphosphate	n-Hexane
3,5-dibromo-4-hydroxybenzonitrile	n-Hexane
NitroMethane	n-Hexane
benzamide	n-Hexane
4-methylaniline	n-Hexane
Benzene	1-Hexanol
Toluene	1-Hexanol
EthylBenzene	1-Hexanol
phenol	1-Hexanol
1-hexanol	1-Hexanol
o-cresol	1-Hexanol
m-cresol	1-Hexanol
p-cresol	1-Hexanol
formaldehyde	1-Hexanol
AceticAcid	1-Hexanol
ethylamine	1-Hexanol
propylamine	1-Hexanol
butylamine	1-Hexanol
p-bromophenol	1-Hexanol
n-octane	IodoBenzene
Toluene	IodoBenzene
Methanol	IodoBenzene
Ethanol	IodoBenzene
1-propanol	IodoBenzene
1-butanol	IodoBenzene
1-pentanol	IodoBenzene
phenol	IodoBenzene
1-hexanol	IodoBenzene
o-cresol	IodoBenzene
m-cresol	IodoBenzene
p-cresol	IodoBenzene
1-heptanol	IodoBenzene
1,4-dioxane	IodoBenzene
2-butanone	IodoBenzene
ethylamine	IodoBenzene
propylamine	IodoBenzene
butylamine	IodoBenzene
p-bromophenol	IodoBenzene
NitroMethane	IodoBenzene
butanal	2-Methyl-1-Propanol
AceticAcid	2-Methyl-1-Propanol
propanoicacid	2-Methyl-1-Propanol
butanoicacid	2-Methyl-1-Propanol
pentanoicacid	2-Methyl-1-Propanol
hexanoicacid	2-Methyl-1-Propanol
EthylEthanoate	2-Methyl-1-Propanol
dimethylamine	2-Methyl-1-Propanol
trimethylamine	2-Methyl-1-Propanol
piperazine	2-Methyl-1-Propanol
diethylamine	2-Methyl-1-Propanol
dipropylamine	2-Methyl-1-Propanol
Pyridine	2-Methyl-1-Propanol
piperidine	2-Methyl-1-Propanol
methylamine	2-Methyl-1-Propanol
2-Methyl-1-Propanol	2-Methyl-1-Propanol
hydrogenperoxide	2-Methyl-1-Propanol
n-pentane	2,2,4-TriMethylPentane
n-hexane	2,2,4-TriMethylPentane
n-octane	2,2,4-TriMethylPentane
propene	2,2,4-TriMethylPentane
1-butene	2,2,4-TriMethylPentane
1-pentene	2,2,4-TriMethylPentane
Benzene	2,2,4-TriMethylPentane
Toluene	2,2,4-TriMethylPentane
m-xylene	2,2,4-TriMethylPentane
Ethanol	2,2,4-TriMethylPentane
1-propanol	2,2,4-TriMethylPentane
1-butanol	2,2,4-TriMethylPentane
1-pentanol	2,2,4-TriMethylPentane
phenol	2,2,4-TriMethylPentane
1-hexanol	2,2,4-TriMethylPentane
o-cresol	2,2,4-TriMethylPentane
p-cresol	2,2,4-TriMethylPentane
1,4-dioxane	2,2,4-TriMethylPentane
butanal	2,2,4-TriMethylPentane
pentanal	2,2,4-TriMethylPentane
acetone	2,2,4-TriMethylPentane
2-butanone	2,2,4-TriMethylPentane
2-pentanone	2,2,4-TriMethylPentane
2-hexanone	2,2,4-TriMethylPentane
butylamine	2,2,4-TriMethylPentane
Aniline	2,2,4-TriMethylPentane
1-nitropropane	2,2,4-TriMethylPentane
ethanethiol	2,2,4-TriMethylPentane
1-propanethiol	2,2,4-TriMethylPentane
Chloroform	2,2,4-TriMethylPentane
methylbenzoate	2,2,4-TriMethylPentane
NitroMethane	2,2,4-TriMethylPentane
n-octane	2-Propanol
Toluene	2-Propanol
Ethanol	2-Propanol
2-Propanol	2-Propanol
1,4-dioxane	2-Propanol
2-butanone	2-Propanol
NitroMethane	2-Propanol
Ethanol	IsoPropylBenzene
acetone	IsoPropylBenzene
2-butanone	IsoPropylBenzene
2-pentanone	IsoPropylBenzene
2-hexanone	IsoPropylBenzene
3,3-dimethylbutanone	IsoPropylBenzene
2-heptanone	IsoPropylBenzene
propanoicacid	IsoPropylBenzene
butanoicacid	IsoPropylBenzene
methylpropanoate	IsoPropylBenzene
EthylEthanoate	IsoPropylBenzene
propylacetate	IsoPropylBenzene
methylpentanoate	IsoPropylBenzene
ButylEthanoate	IsoPropylBenzene
methylhexanoate	IsoPropylBenzene
pentylacetate	IsoPropylBenzene
butylamine	IsoPropylBenzene
Water	IsoPropylBenzene
IsoPropylBenzene	IsoPropylBenzene
methylacetate	p-IsoPropylToluene
methylpropanoate	p-IsoPropylToluene
methylpentanoate	p-IsoPropylToluene
methylhexanoate	p-IsoPropylToluene
pentylacetate	p-IsoPropylToluene
butylamine	p-IsoPropylToluene
n-octane	m-Cresol
Toluene	m-Cresol
Ethanol	m-Cresol
m-cresol	m-Cresol
1,4-dioxane	m-Cresol
2-butanone	m-Cresol
NitroMethane	m-Cresol
phenol	Mesitylene
2-butanone	Mesitylene
2-pentanone	Mesitylene
2-hexanone	Mesitylene
3,3-dimethylbutanone	Mesitylene
2-heptanone	Mesitylene
Mesitylene	Mesitylene
n-octane	2-MethoxyEthanol
Toluene	2-MethoxyEthanol
Ethanol	2-MethoxyEthanol
1,4-dioxane	2-MethoxyEthanol
2-butanone	2-MethoxyEthanol
NitroMethane	2-MethoxyEthanol
n-octane	Dichloromethane
Toluene	Dichloromethane
Ethanol	Dichloromethane
phenol	Dichloromethane
p-cresol	Dichloromethane
1,4-dioxane	Dichloromethane
thiophenol	Dichloromethane
dichloromethane	Dichloromethane
p-bromophenol	Dichloromethane
Water	Dichloromethane
NitroMethane	Dichloromethane
n-octane	n-MethylFormamide-mixture
Toluene	n-MethylFormamide-mixture
Ethanol	n-MethylFormamide-mixture
1,4-dioxane	n-MethylFormamide-mixture
2-butanone	n-MethylFormamide-mixture
NitroMethane	n-MethylFormamide-mixture
N-methylformamide	n-MethylFormamide-mixture
Methanol	NitroBenzene
phenol	NitroBenzene
o-cresol	NitroBenzene
m-cresol	NitroBenzene
p-cresol	NitroBenzene
AceticAcid	NitroBenzene
propanoicacid	NitroBenzene
butanoicacid	NitroBenzene
pentanoicacid	NitroBenzene
hexanoicacid	NitroBenzene
Aniline	NitroBenzene
NitroBenzene	NitroBenzene
p-bromophenol	NitroBenzene
NitroMethane	NitroBenzene
hydrogenperoxide	NitroBenzene
n-octane	NitroEthane
Toluene	NitroEthane
Ethanol	NitroEthane
1,4-dioxane	NitroEthane
2-butanone	NitroEthane
NitroEthane	NitroEthane
NitroMethane	NitroEthane
n-octane	NitroMethane
Toluene	NitroMethane
Ethanol	NitroMethane
1,4-dioxane	NitroMethane
2-butanone	NitroMethane
NitroMethane	NitroMethane
g-butyrolactone	NitroMethane
Methanol	n-Nonane
Ethanol	n-Nonane
1-propanol	n-Nonane
1-butanol	n-Nonane
1-pentanol	n-Nonane
phenol	n-Nonane
1-hexanol	n-Nonane
o-cresol	n-Nonane
1-heptanol	n-Nonane
2-butanone	n-Nonane
2-pentanone	n-Nonane
2-hexanone	n-Nonane
3,3-dimethylbutanone	n-Nonane
2-heptanone	n-Nonane
methylacetate	n-Nonane
methylpropanoate	n-Nonane
EthylEthanoate	n-Nonane
propylacetate	n-Nonane
methylpentanoate	n-Nonane
ButylEthanoate	n-Nonane
methylhexanoate	n-Nonane
pentylacetate	n-Nonane
ethylamine	n-Nonane
propylamine	n-Nonane
butylamine	n-Nonane
n-nonane	n-Nonane
Benzene	1-Nonanol
Toluene	1-Nonanol
EthylBenzene	1-Nonanol
phenol	1-Nonanol
ethylamine	1-Nonanol
propylamine	1-Nonanol
butylamine	1-Nonanol
2-methoxyethanol	1-Nonanol
p-bromophenol	1-Nonanol
1-nonanol	1-Nonanol
n-octane	n-Octane
Toluene	n-Octane
Methanol	n-Octane
Ethanol	n-Octane
1-propanol	n-Octane
1-butanol	n-Octane
1-pentanol	n-Octane
phenol	n-Octane
1-hexanol	n-Octane
o-cresol	n-Octane
m-cresol	n-Octane
p-cresol	n-Octane
1-heptanol	n-Octane
acetone	n-Octane
2-butanone	n-Octane
2-pentanone	n-Octane
2-hexanone	n-Octane
3,3-dimethylbutanone	n-Octane
2-heptanone	n-Octane
methylacetate	n-Octane
methylpropanoate	n-Octane
EthylEthanoate	n-Octane
propylacetate	n-Octane
methylpentanoate	n-Octane
ButylEthanoate	n-Octane
methylhexanoate	n-Octane
pentylacetate	n-Octane
ethylamine	n-Octane
propylamine	n-Octane
butylamine	n-Octane
diethylamine	n-Octane
2-methylpyrazine	n-Octane
Aniline	n-Octane
1-nitropropane	n-Octane
2-ethylpyrazine	n-Octane
2-methylaniline	n-Octane
3-methylaniline	n-Octane
4-methylaniline	n-Octane
methane	n-Octanol
ethane	n-Octanol
n-propane	n-Octanol
n-butane	n-Octanol
n-pentane	n-Octanol
n-hexane	n-Octanol
n-heptane	n-Octanol
n-octane	n-Octanol
2-methylpropane	n-Octanol
2,2-dimethylpropane	n-Octanol
cyclopropane	n-Octanol
cyclopentane	n-Octanol
CycloHexane	n-Octanol
methylcyclohexane	n-Octanol
ethene	n-Octanol
propene	n-Octanol
s-trans-1,3-butadiene	n-Octanol
2-methylpropene	n-Octanol
1-butene	n-Octanol
1-hexene	n-Octanol
ethyne	n-Octanol
propyne	n-Octanol
1-pentyne	n-Octanol
1-hexyne	n-Octanol
Benzene	n-Octanol
Toluene	n-Octanol
EthylBenzene	n-Octanol
o-xylene	n-Octanol
m-xylene	n-Octanol
p-xylene	n-Octanol
naphthalene	n-Octanol
anthracene	n-Octanol
Methanol	n-Octanol
Ethanol	n-Octanol
1,2-ethanediol	n-Octanol
1-propanol	n-Octanol
2-Propanol	n-Octanol
1-butanol	n-Octanol
t-butanol	n-Octanol
1-pentanol	n-Octanol
phenol	n-Octanol
1-hexanol	n-Octanol
o-cresol	n-Octanol
m-cresol	n-Octanol
p-cresol	n-Octanol
1-heptanol	n-Octanol
1-decanol	n-Octanol
dimethylether	n-Octanol
TetraHydroFuran	n-Octanol
1,4-dioxane	n-Octanol
DiethylEther	n-Octanol
methylpropylether	n-Octanol
methylisopropylether	n-Octanol
1,2-dimethoxyethane	n-Octanol
t-butylmethylether	n-Octanol
Anisole	n-Octanol
formaldehyde	n-Octanol
propanal	n-Octanol
butanal	n-Octanol
benzaldehyde	n-Octanol
acetone	n-Octanol
2-butanone	n-Octanol
cyclopentanone	n-Octanol
2-pentanone	n-Octanol
3-pentanone	n-Octanol
2-hexanone	n-Octanol
3,3-dimethylbutanone	n-Octanol
2-heptanone	n-Octanol
AcetoPhenone	n-Octanol
AceticAcid	n-Octanol
propanoicacid	n-Octanol
butanoicacid	n-Octanol
pentanoicacid	n-Octanol
hexanoicacid	n-Octanol
methylformate	n-Octanol
methylacetate	n-Octanol
methylpropanoate	n-Octanol
EthylEthanoate	n-Octanol
methylbutanoate	n-Octanol
propylacetate	n-Octanol
methylpentanoate	n-Octanol
ButylEthanoate	n-Octanol
ethylamine	n-Octanol
propylamine	n-Octanol
trimethylamine	n-Octanol
piperazine	n-Octanol
butylamine	n-Octanol
diethylamine	n-Octanol
dipropylamine	n-Octanol
Pyridine	n-Octanol
2-methylpyrazine	n-Octanol
Aniline	n-Octanol
2-methylpyridine	n-Octanol
3-methylpyridine	n-Octanol
4-methylpyridine	n-Octanol
N-methylaniline	n-Octanol
Acetonitrile	n-Octanol
propionitrile	n-Octanol
butanonitrile	n-Octanol
BenzoNitrile	n-Octanol
NitroEthane	n-Octanol
1-nitropropane	n-Octanol
2-nitropropane	n-Octanol
1-nitrobutane	n-Octanol
NitroBenzene	n-Octanol
2-methyl-1-nitrobenzene	n-Octanol
1-propanethiol	n-Octanol
thiophenol	n-Octanol
dimethyldisulfide	n-Octanol
diethylsulfide	n-Octanol
thioanisole	n-Octanol
allylalcohol	n-Octanol
2-methoxyethanol	n-Octanol
morpholine	n-Octanol
m-hydroxybenzaldehyde	n-Octanol
p-hydroxybenzaldehyde	n-Octanol
3-ethyl-2-methoxypyrazine	n-Octanol
1,1-difluoroethane	n-Octanol
FluoroBenzene	n-Octanol
dichloromethane	n-Octanol
Chloroform	n-Octanol
chloroethane	n-Octanol
1,1,1-trichloroethane	n-Octanol
1,1,2-trichloroethane	n-Octanol
1-chloropropane	n-Octanol
2-chloropropane	n-Octanol
Z-1,2-dichloroethene	n-Octanol
E-1,2-dichloroethene	n-Octanol
trichloroethene	n-Octanol
ChloroBenzene	n-Octanol
1,2-dichlorobenzene	n-Octanol
1,4-dichlorobenzene	n-Octanol
bromomethane	n-Octanol
dibromomethane	n-Octanol
Bromoform	n-Octanol
BromoEthane	n-Octanol
1-bromopropane	n-Octanol
2-bromopropane	n-Octanol
1-bromobutane	n-Octanol
1-bromopentane	n-Octanol
BromoBenzene	n-Octanol
p-dibromobenzene	n-Octanol
bromotrifluoromethane	n-Octanol
chlorodifluoromethane	n-Octanol
tetrafluoromethane	n-Octanol
1-bromo-1-chloro-2,2,2-trifluoroethane	n-Octanol
TetraChloroEthene	n-Octanol
1,1,2-trichloro-1,2,2-trifluoroethane	n-Octanol
2,2,2-trifluoroethanol	n-Octanol
1,1-dichloro-2,2-difluoroethylmethylether	n-Octanol
1,1,1-trifluoropropan-2-ol	n-Octanol
1,1,1,3,3,3-hexafluoropropan-2-ol	n-Octanol
p-bromophenol	n-Octanol
Water	n-Octanol
trimethylphosphate	n-Octanol
triethylphosphate	n-Octanol
tripropylphosphate	n-Octanol
piperidine	n-Octanol
methylamine	n-Octanol
hydrazine	n-Octanol
2-ethylpyrazine	n-Octanol
1-octanol	n-Octanol
2-octanone	n-Octanol
methylbenzoate	n-Octanol
tetrahydropyran	n-Octanol
thiophene	n-Octanol
ethylphenylether	n-Octanol
hydrogen	n-Octanol
1,1-dimethyl-3-phenylurea	n-Octanol
9-methyladenine	n-Octanol
2,2'-dichlorobiphenyl	n-Octanol
2,3-dichlorobiphenyl	n-Octanol
2,2',3'-trichlorobiphenyl	n-Octanol
3-bromopropene	n-Octanol
bromotoluene	n-Octanol
difluorodichloromethane	n-Octanol
fluorotrichloromethane	n-Octanol
2,6-dichlorobenzonitrile	n-Octanol
4-amino-3,5,6-trichloropyridine-2-carboxylicacid	n-Octanol
2,2-dichloroethenyldimethylphosphate	n-Octanol
methyl3-methyl-4-thiomethoxyphenylthiophosphate	n-Octanol
diethyl2,4-dichlorophenylthiophosphate	n-Octanol
dimethyl4-nitrophenylthiophosphate	n-Octanol
O-ethylO'-4-bromo-2-chlorophenylS-propylphosphorothioate	n-Octanol
dimethyl2,4,5-trichlorophenylthiophosphate	n-Octanol
dimethyl4-bromo-2,5-dichlorophenylthiophosphate	n-Octanol
diethyl4-nitrophenylthiophosphonate	n-Octanol
ethyl4-cyanophenylphenylthiophosphonate	n-Octanol
NitroMethane	n-Octanol
N,N-dimethylformamide	n-Octanol
N-methylformamide	n-Octanol
N,N-dimethylacetamide	n-Octanol
4-ethylpyridine	n-Octanol
pyrrole	n-Octanol
quinoline	n-Octanol
g-butyrolactone	n-Octanol
tetramethylsilane	n-Octanol
methylhydrazine	n-Octanol
urea	n-Octanol
benzamide	n-Octanol
2-methylaniline	n-Octanol
3-methylaniline	n-Octanol
4-methylaniline	n-Octanol
formamide	n-Octanol
2-pyrrolidinone	n-Octanol
N-methyl-2-pyrrolidinone	n-Octanol
uracil	n-Octanol
5-fluorouracil	n-Octanol
5-trifluoromethyluracil	n-Octanol
5-chlorouracil	n-Octanol
5-bromouracil	n-Octanol
1,2,3,4,5,6-hexachlorocyclohexane(lindane)	n-Octanol
acetylsalicylicacid	n-Octanol
butylparaben	n-Octanol
caffeine	n-Octanol
cyanuricacid	n-Octanol
diflunisal	n-Octanol
ethylparaben	n-Octanol
flurbiprofen(racemic)	n-Octanol
hexachlorobenzene	n-Octanol
ibuprofen(racemic)	n-Octanol
ketoprofen(racemic)	n-Octanol
methylparaben	n-Octanol
naproxen	n-Octanol
4-nitroaniline	n-Octanol
octafluorocyclobutane	n-Octanol
pentachloronitrobenzene	n-Octanol
phthalimide	n-Octanol
propylparaben	n-Octanol
sulfolane	n-Octanol
paracetamol	n-Octanol
N-(3-hydroxyphenyl)acetamide	n-Octanol
fenbufen	n-Octanol
N-(2-hydroxyphenyl)acetamide	n-Octanol
phenacetin	n-Octanol
2-methoxybenzoicacid	n-Octanol
4-methoxybenzoicacid	n-Octanol
3-methoxybenzoicacid	n-Octanol
tolfenamicacid	n-Octanol
diclofenacacid	n-Octanol
flufenamicacid	n-Octanol
Methanol	o-DiChloroBenzene
Ethanol	o-DiChloroBenzene
1-propanol	o-DiChloroBenzene
1-butanol	o-DiChloroBenzene
1-pentanol	o-DiChloroBenzene
1-hexanol	o-DiChloroBenzene
1-heptanol	o-DiChloroBenzene
ethylamine	o-DiChloroBenzene
propylamine	o-DiChloroBenzene
butylamine	o-DiChloroBenzene
1,2-dichlorobenzene	o-DiChloroBenzene
phenol	o-NitroToluene
AceticAcid	o-NitroToluene
propanoicacid	o-NitroToluene
butanoicacid	o-NitroToluene
2-methyl-1-nitrobenzene	o-NitroToluene
p-bromophenol	o-NitroToluene
methylacetate	n-Pentadecane
methylpropanoate	n-Pentadecane
EthylEthanoate	n-Pentadecane
propylacetate	n-Pentadecane
methylpentanoate	n-Pentadecane
ButylEthanoate	n-Pentadecane
methylhexanoate	n-Pentadecane
pentylacetate	n-Pentadecane
n-pentadecane	n-Pentadecane
n-pentane	n-Pentane
Methanol	n-Pentane
Ethanol	n-Pentane
1-propanol	n-Pentane
1-butanol	n-Pentane
1-pentanol	n-Pentane
phenol	n-Pentane
1-hexanol	n-Pentane
1-heptanol	n-Pentane
2-pentanone	n-Pentane
2-hexanone	n-Pentane
3,3-dimethylbutanone	n-Pentane
2-heptanone	n-Pentane
methylacetate	n-Pentane
methylpropanoate	n-Pentane
EthylEthanoate	n-Pentane
propylacetate	n-Pentane
methylpentanoate	n-Pentane
ButylEthanoate	n-Pentane
methylhexanoate	n-Pentane
pentylacetate	n-Pentane
ethylamine	n-Pentane
propylamine	n-Pentane
Aniline	n-Pentane
Chloroform	n-Pentane
Bromoform	n-Pentane
Benzene	1-Pentanol
Toluene	1-Pentanol
EthylBenzene	1-Pentanol
1-pentanol	1-Pentanol
phenol	1-Pentanol
o-cresol	1-Pentanol
p-cresol	1-Pentanol
formaldehyde	1-Pentanol
AceticAcid	1-Pentanol
propanoicacid	1-Pentanol
butanoicacid	1-Pentanol
pentanoicacid	1-Pentanol
hexanoicacid	1-Pentanol
ethylamine	1-Pentanol
propylamine	1-Pentanol
butylamine	1-Pentanol
diethylamine	1-Pentanol
Aniline	1-Pentanol
p-bromophenol	1-Pentanol
ammonia	1-Pentanol
methylamine	1-Pentanol
hydrogenperoxide	1-Pentanol
acetone	PerFluoroBenzene
2-pentanone	PerFluoroBenzene
2-hexanone	PerFluoroBenzene
3,3-dimethylbutanone	PerFluoroBenzene
2-heptanone	PerFluoroBenzene
methylacetate	PerFluoroBenzene
EthylEthanoate	PerFluoroBenzene
propylacetate	PerFluoroBenzene
methylpentanoate	PerFluoroBenzene
ButylEthanoate	PerFluoroBenzene
methylhexanoate	PerFluoroBenzene
pentylacetate	PerFluoroBenzene
butylamine	PerFluoroBenzene
PerFluoroBenzene	PerFluoroBenzene
NitroMethane	PerFluoroBenzene
n-octane	DiPhenylEther
Toluene	DiPhenylEther
Ethanol	DiPhenylEther
1,4-dioxane	DiPhenylEther
2-butanone	DiPhenylEther
NitroMethane	DiPhenylEther
n-octane	1-Propanol
Toluene	1-Propanol
Ethanol	1-Propanol
1-propanol	1-Propanol
1,4-dioxane	1-Propanol
2-butanone	1-Propanol
NitroMethane	1-Propanol
n-octane	Pyridine
Toluene	Pyridine
Ethanol	Pyridine
1,4-dioxane	Pyridine
2-butanone	Pyridine
Pyridine	Pyridine
NitroMethane	Pyridine
formaldehyde	2-Butanol
AceticAcid	2-Butanol
propanoicacid	2-Butanol
butanoicacid	2-Butanol
pentanoicacid	2-Butanol
hexanoicacid	2-Butanol
butylamine	2-Butanol
Water	2-Butanol
2-Butanol	2-Butanol
methylacetate	sec-ButylBenzene
EthylEthanoate	sec-ButylBenzene
propylacetate	sec-ButylBenzene
ButylEthanoate	sec-ButylBenzene
pentylacetate	sec-ButylBenzene
2-butanone	tert-ButylBenzene
2-pentanone	tert-ButylBenzene
2-hexanone	tert-ButylBenzene
3,3-dimethylbutanone	tert-ButylBenzene
2-heptanone	tert-ButylBenzene
methylacetate	tert-ButylBenzene
methylpropanoate	tert-ButylBenzene
EthylEthanoate	tert-ButylBenzene
propylacetate	tert-ButylBenzene
methylpentanoate	tert-ButylBenzene
ButylEthanoate	tert-ButylBenzene
methylhexanoate	tert-ButylBenzene
pentylacetate	tert-ButylBenzene
tert-ButylBenzene	tert-ButylBenzene
phenol	TetraChloroEthene
acetone	TetraChloroEthene
methylacetate	TetraChloroEthene
methylpropanoate	TetraChloroEthene
EthylEthanoate	TetraChloroEthene
propylacetate	TetraChloroEthene
methylpentanoate	TetraChloroEthene
ButylEthanoate	TetraChloroEthene
butylamine	TetraChloroEthene
TetraChloroEthene	TetraChloroEthene
n-octane	TetraHydroFuran
Toluene	TetraHydroFuran
Ethanol	TetraHydroFuran
TetraHydroFuran	TetraHydroFuran
1,4-dioxane	TetraHydroFuran
2-butanone	TetraHydroFuran
NitroMethane	TetraHydroFuran
n-octane	TetraHydroThiophene-s,s-dioxide
Toluene	TetraHydroThiophene-s,s-dioxide
Ethanol	TetraHydroThiophene-s,s-dioxide
1,4-dioxane	TetraHydroThiophene-s,s-dioxide
2-butanone	TetraHydroThiophene-s,s-dioxide
butylamine	TetraHydroThiophene-s,s-dioxide
NitroMethane	TetraHydroThiophene-s,s-dioxide
Ethanol	Tetralin
acetone	Tetralin
2-butanone	Tetralin
2-pentanone	Tetralin
2-hexanone	Tetralin
3,3-dimethylbutanone	Tetralin
2-heptanone	Tetralin
Water	Tetralin
Tetralin	Tetralin
n-octane	Toluene
Toluene	Toluene
Methanol	Toluene
Ethanol	Toluene
1-propanol	Toluene
1-butanol	Toluene
1-pentanol	Toluene
phenol	Toluene
1-hexanol	Toluene
o-cresol	Toluene
p-cresol	Toluene
1-heptanol	Toluene
1,4-dioxane	Toluene
acetone	Toluene
2-butanone	Toluene
2-pentanone	Toluene
2-hexanone	Toluene
3,3-dimethylbutanone	Toluene
2-heptanone	Toluene
AceticAcid	Toluene
propanoicacid	Toluene
butanoicacid	Toluene
pentanoicacid	Toluene
hexanoicacid	Toluene
methylacetate	Toluene
methylpropanoate	Toluene
EthylEthanoate	Toluene
propylacetate	Toluene
methylpentanoate	Toluene
ButylEthanoate	Toluene
methylhexanoate	Toluene
pentylacetate	Toluene
ethylamine	Toluene
dimethylamine	Toluene
[truncated: 493 more rows]
