# Supplementary material for: Improved prediction of solvation free energies by machine-learning polarizable continuum solvation model
Source: Nat Commun. 2021 Jun 18;12:3584. doi: 10.1038/s41467-021-23724-6 (PMC8213834; doi:10.1038/s41467-021-23724-6)
Supplement: Supplementary file 4 — Supplementary Software 1 [file 41467_2021_23724_MOESM4_ESM.zip]

Archive with 14 entries (13 files):
- C++/DEMO/
- C++/DEMO/calculate_MUE.m
- C++/DEMO/DEMO_samples.xlsx
- C++/DEMO/FE_exp.txt
- C++/DEMO/FE_predictor.cpp
- C++/DEMO/input.txt
- C++/DEMO/key.txt
- C++/DEMO/Predicted_FE.txt
- C++/DEMO/readme.txt
- C++/DEMO/settings.ini
- C++/FE_predictor.cpp
- C++/readme.txt
- C++/settings.ini
- C++/user_instructions.pdf
