# Supplementary material for: Improved prediction of solvation free energies by machine-learning polarizable continuum solvation model
Source: Nat Commun. 2021 Jun 18;12:3584. doi: 10.1038/s41467-021-23724-6 (PMC8213834; doi:10.1038/s41467-021-23724-6)
Supplement: Supplementary file 4 — Supplementary Software 1 [file 41467_2021_23724_MOESM4_ESM.zip › C++/DEMO/calculate_MUE.m]

clear
clc
FE_predicted=load('Predicted_FE.txt');
FE_exp=load('FE_exp.txt');
MUE=nanmean(abs(FE_exp-FE_predicted))
