# Supplementary material for: Improved prediction of solvation free energies by machine-learning polarizable continuum solvation model
Source: Nat Commun. 2021 Jun 18;12:3584. doi: 10.1038/s41467-021-23724-6 (PMC8213834; doi:10.1038/s41467-021-23724-6)
Supplement: Supplementary file 4 — Supplementary Software 1 [file 41467_2021_23724_MOESM4_ESM.zip › C++/DEMO/DEMO_samples.xlsx]

## Sheet: Sheet1
n-octane	2-MethylPyridine
Toluene	2-MethylPyridine
Ethanol	2-MethylPyridine
1,4-dioxane	2-MethylPyridine
2-butanone	2-MethylPyridine
2-methylpyridine	2-MethylPyridine
naphthalene	4-Methyl-2-Pentanone
phenol	4-Methyl-2-Pentanone
m-cresol	4-Methyl-2-Pentanone
AceticAcid	4-Methyl-2-Pentanone
propanoicacid	4-Methyl-2-Pentanone
butanoicacid	4-Methyl-2-Pentanone
trimethylamine	4-Methyl-2-Pentanone
diethylamine	4-Methyl-2-Pentanone
Pyridine	4-Methyl-2-Pentanone
Aniline	4-Methyl-2-Pentanone
ammonia	4-Methyl-2-Pentanone
methylamine	4-Methyl-2-Pentanone
4-methyl-2-pentanone	4-Methyl-2-Pentanone
n-octane	AceticAcid
Toluene	AceticAcid
Ethanol	AceticAcid
1,4-dioxane	AceticAcid
2-butanone	AceticAcid
AceticAcid	AceticAcid
NitroMethane	AceticAcid
n-octane	Acetonitrile
Toluene	Acetonitrile
Ethanol	Acetonitrile
1,4-dioxane	Acetonitrile
2-butanone	Acetonitrile
Acetonitrile	Acetonitrile
NitroMethane	Acetonitrile
n-octane	AcetoPhenone
Toluene	AcetoPhenone
Ethanol	AcetoPhenone
1,4-dioxane	AcetoPhenone
2-butanone	AcetoPhenone
AcetoPhenone	AcetoPhenone
AceticAcid	AcetoPhenone
NitroMethane	AcetoPhenone
hydrogenperoxide	AcetoPhenone
n-octane	Aniline
Toluene	Aniline
Ethanol	Aniline
1,4-dioxane	Aniline
2-butanone	Aniline
AceticAcid	Aniline
propanoicacid	Aniline
Aniline	Aniline
