# Supplementary material for: Improved prediction of solvation free energies by machine-learning polarizable continuum solvation model
Source: Nat Commun. 2021 Jun 18;12:3584. doi: 10.1038/s41467-021-23724-6 (PMC8213834; doi:10.1038/s41467-021-23724-6)
Supplement: Supplementary file 4 — Supplementary Software 1 [file 41467_2021_23724_MOESM4_ESM.zip › C++/DEMO/FE_exp.txt]

-4.73
-5.06
-5.01
-5.01
-4.52
-5.71
-7.45
-9.38
-8.79
-6.33
-6.85
-7.44
-2.86
-3.63
-5.33
-7.54
-2.52
-4.14
-5.23
-3.93
-4.53
-5.25
-5.8
-4.8
-5.3
-4.88
-3.57
-4.68
-4.43
-5.33
-4.73
-4.85
-5.62
-4.24
-4.9
-4.12
-5.03
-4.39
-7.59
-6.2
-4.92
-7.3
-3.48
-4.57
-4.45
-5.65
-4.87
-6.3
-6.2
-7.61
