# Supplementary material for: Improved prediction of solvation free energies by machine-learning polarizable continuum solvation model
Source: Nat Commun. 2021 Jun 18;12:3584. doi: 10.1038/s41467-021-23724-6 (PMC8213834; doi:10.1038/s41467-021-23724-6)
Supplement: Supplementary file 4 — Supplementary Software 1 [file 41467_2021_23724_MOESM4_ESM.zip › C++/DEMO/FE_predictor.cpp]

#include <iostream>
#include <fstream>
#include <iomanip>
#include <cmath>
#include <conio.h>
using namespace std;

int main()
{
    int key[2],i,j,j1;
    double weight_all[131][512];    // number of rows and columns in weight file
    ///////////  reading key file //////////////////////////////////////

    ifstream key_obj;
    key_obj.open("key.txt");
    if ( !key_obj.is_open()){
        cout << endl << "ERROR: unable to open the key file " << endl ;
        key_obj.close();
        return -1;
    }else{
        i=0;
        for (;;){
            key_obj >> key[i]; i++;
            if ( key_obj.eof() ) break;
        }
        if ( i > 3){
                cout << endl << "ERROR: The number of arguments in the key file is higher than expected! " << endl;
                key_obj.close();
                return -1;
        }
    }
    key_obj.close();
        ///////////  reading weight data //////////////////////////////////////
    ifstream weight;
    weight.open("settings.ini");
    if ( !weight.is_open()){
        cout << endl << "ERROR: unable to locate the settings.ini file " << endl ;
    }else{
        i=0,j=0,j1;
        for (;;){
            if ( weight.eof() ) break;
            weight >> weight_all[i][j];
            j++;
            j1=j;
            if (j==512){    //this is the total number of columns
                j=0;
                i++;
            }
        }
        weight.close();
        if ( i!=131 || j1 !=1 ){
            cout << endl << "ERROR: The setting.ini file seems corrupted. Replaced it with a new freshly extracted one." << endl;
            return -1;
        }
    }


    ///////////  extracting model details //////////////////////////////////////
    int i_weight=-1;
    for (i=0;i<512;i++){
        if (weight_all[0][i]==key[0]){
                i_weight=i;
        break;
        }
    }
    if (i_weight==-1){
        cout << endl << "ERROR: the selected model id is not among the allowed ones! (it should be between 1 to 4) " << endl;
        return -1;
    }
    int nd=weight_all[1][i_weight];
    int n_neurons=weight_all[3][i_weight];
    int k3=weight_all[5][i_weight];
    int s1_weight;

    if (n_neurons>nd){
        s1_weight=n_neurons;
    }else{
        s1_weight=nd;
    }
    double weight_selected[s1_weight+1][n_neurons+8];
    for (i=0;i<=s1_weight;i++){
        for (j=0;j<n_neurons+8;j++){
                weight_selected[i][j]=weight_all[i][i_weight+j];
        }
    }

        ///////////  reading input data //////////////////////////////////////
    int n_samples=key[1];
    double x_input[n_samples][nd];
    ifstream input_model;
    input_model.open("input.txt");
    if ( ! input_model.is_open()){
        cout << endl << "ERROR: unable to open the input.txt file " << endl ;
        return -1;
    }else{
        i=0,j=0,j1=0;
        for (;;){
            if ( input_model.eof() || i >= n_samples ) break;

            input_model >> x_input[i][j];

            j++;
            j1=j;
            if ( j==nd ){
                j=0;
                i++;
            }
        }


        if ( i!=key[1] || j1 !=nd ){
            cout << endl << "ERROR: either the number of lines or some of the column entries in input.txt file"  << endl;
            cout<< "are inconsistent with the selected model or some of the elements of the input.txt file are non-numeric or empty." <<endl;
            cout<< "For the later case, those samples containing empty data for some variables should be removed." << endl;
            return -1;
        }
    }
        input_model.close();

//////\\\\\\  generate the results \\\\\\\////////
int ymax=1;
int ymin=-1;
double xmax_in[nd][1];
for (i=0;i<nd;i++){
    xmax_in[i][0]=weight_selected[1+i][n_neurons+4];
}

double xmin_in[nd][1];
for (i=0;i<nd;i++){
    xmin_in[i][0]=weight_selected[1+i][n_neurons+5];
}

double xmax_out=weight_selected[1][n_neurons+6];
double xmin_out=weight_selected[1][n_neurons+7];


double input_preprocessed[nd][n_samples];
for (i=0;i<nd;i++){
    for (j=0;j<n_samples;j++){
            if (xmax_in[i][0]-xmin_in[i][0]==0){
                break;
                cout << "ERROR: setting.ini seems to be corrupted. Replace it with a newly unzipped one." << endl;
            }
            input_preprocessed[i][j] = 2*(x_input[j][i]-xmin_in[i][0])/(xmax_in[i][0]-xmin_in[i][0])-1;
    }
}


//new y0=new int[n_neurons*n_samples];
double *y0=new double[1000000];

int i_y0=0;
for (i=0;i<n_neurons;i++){
    for (j=0;j<n_samples;j++){
            y0[i_y0]=0;
            for (int k=0;k<nd;k++){
                y0[i_y0]=y0[i_y0]+(weight_selected[k+1][i+1]*input_preprocessed[k][j]);
            }
            y0[i_y0]=y0[i_y0]+weight_selected[i+1][n_neurons+2];
            i_y0=i_y0+1;
    }
}


//double y1[n_neurons][n_samples];
double *y1=new double[1000000];
int i_y1=0;
for (i_y1=0;i_y1<i_y0;i_y1++){

            if (k3==1){
            y1[i_y1]=1/(1+exp(-y0[i_y1]));
            }else{
                y1[i_y1]=2/(1+exp(-2*y0[i_y1]))-1;
        }
}

i_y1=1;
double y2[n_samples][1];

for (j=0;j<n_samples;j++){
    y2[j][0]=0;
    for (int k=0;k<n_neurons;k++){
            y2[j][0]=y2[j][0]+(weight_selected[k+1][n_neurons+1]*y1[k*n_samples+j]);
    }
    y2[j][0]=y2[j][0]+weight_selected[1][n_neurons+3];
}

double y_net[n_samples][1];
for (j=0;j<n_samples;j++){
        y_net[j][0]=(y2[j][0]+1)*(xmax_out-xmin_out)/2+xmin_out;

}
delete [] y0;
delete [] y1;
ofstream write_resutls("Predicted_FE.txt");
if (!write_resutls.is_open()){
    cout << "ERROR: unable to write the predicted results. Make sure you the selected directory has write permission and enough space. " << endl;
    return -1;
}else{
    for (j=0;j<n_samples;j++){
           write_resutls << y_net[j][0] << endl;
    }
    write_resutls.close();
}


cout<< endl << endl<< endl << endl;
cout<<  "  Computations successfully finished!" << endl;
cout<<  "  The calculated solvation free energies are stored in Predicted_FE.txt file." << endl;
cout<< endl << endl<< endl << endl;
return 0;
getch();

}
