# Supplementary material for: Improved prediction of solvation free energies by machine-learning polarizable continuum solvation model
Source: Nat Commun. 2021 Jun 18;12:3584. doi: 10.1038/s41467-021-23724-6 (PMC8213834; doi:10.1038/s41467-021-23724-6)
Supplement: Supplementary file 4 — Supplementary Software 1 [file 41467_2021_23724_MOESM4_ESM.zip › C++/DEMO/input.txt]

-315.81 -315.81 -315.81 -315.81 -0.24 0.01 232.84 -1478.1 474.2 9.9533
-271.65 -271.65 -271.65 -271.65 -1.38 0.16 159.69 -1168.7 357.05 9.9533
-155.1 -155.1 -155.1 -155.1 -2.56 0.33 90.758 -526.05 134.8 9.9533
-307.76 -307.76 -307.77 -307.76 -2.86 0.33 136.13 -1248.1 369.77 9.9533
-232.55 -232.55 -232.56 -232.55 -2.97 0.71 133.71 -893.97 253.9 9.9533
-287.69 -287.69 -287.7 -287.69 -2.34 0.48 153.03 -1214.3 366.99 9.9533
-386 -386 -386 -386 -1.99 0.28 197.96 -1812.7 583.53 12.887
-307.57 -307.57 -307.57 -307.57 -3.35 0.41 146.46 -1259.9 374.36 12.887
-346.9 -346.9 -346.9 -346.9 -3.33 0.46 171.64 -1495.4 459.17 12.887
-229.17 -229.18 -229.18 -229.18 -3.74 0.41 94.438 -780.36 201.71 12.887
-268.5 -268.5 -268.5 -268.5 -3.59 0.41 120.07 -985.44 271.29 12.887
-307.82 -307.83 -307.83 -307.83 -3.62 0.41 146.08 -1196.3 343.76 12.887
-174.53 -174.53 -174.53 -174.53 -1.16 0.16 122.37 -681.64 194.92 12.887
-213.86 -213.87 -213.87 -213.87 -1.6 0.23 147.63 -880.66 261.59 12.887
-248.36 -248.36 -248.36 -248.36 -2.59 0.56 127.61 -990.08 287.8 12.887
-287.69 -287.7 -287.7 -287.7 -3.43 0.46 152.41 -1211.9 365.89 12.887
-56.584 -56.588 -56.589 -56.589 -2.76 0.36 44.087 -155.95 31.111 12.887
-95.896 -95.899 -95.9 -95.9 -2.23 0.32 70.92 -306.9 73.605 12.887
-311.2 -311.2 -311.21 -311.2 -2.91 0.73 183.49 -1347.5 414.73 12.887
-315.81 -315.81 -315.81 -315.81 -0.22 0.01 232.84 -1478.1 474.2 6.2528
-271.65 -271.65 -271.65 -271.65 -1.25 0.13 159.69 -1168.7 357.05 6.2528
-155.1 -155.1 -155.1 -155.1 -2.32 0.27 90.758 -526.05 134.8 6.2528
-307.76 -307.76 -307.76 -307.76 -2.59 0.26 136.13 -1248.1 369.77 6.2528
-232.55 -232.55 -232.55 -232.55 -2.7 0.56 133.71 -893.97 253.9 6.2528
-229.17 -229.18 -229.18 -229.18 -3.28 0.3 94.438 -780.36 201.71 6.2528
-245.1 -245.1 -245.11 -245.11 -3.71 0.51 89.016 -825.53 211.26 6.2528
-315.81 -315.81 -315.81 -315.81 -0.27 0.01 232.84 -1478.1 474.21 35.688
-271.65 -271.65 -271.65 -271.65 -1.54 0.21 159.69 -1168.7 357.05 35.688
-155.1 -155.1 -155.1 -155.1 -2.86 0.43 90.758 -526.06 134.8 35.688
-307.76 -307.76 -307.77 -307.77 -3.2 0.42 136.13 -1248.1 369.77 35.688
-232.55 -232.55 -232.56 -232.56 -3.32 0.95 133.71 -893.98 253.9 35.688
-132.8 -132.81 -132.81 -132.81 -4.41 1.17 80.336 -426.13 102.5 35.688
-245.1 -245.11 -245.11 -245.11 -4.57 0.83 89.019 -825.54 211.26 35.688
-315.81 -315.81 -315.81 -315.81 -0.25 0.01 232.84 -1478.1 474.21 17.44
-271.65 -271.65 -271.65 -271.65 -1.47 0.19 159.69 -1168.7 357.05 17.44
-155.1 -155.1 -155.1 -155.1 -2.74 0.39 90.758 -526.05 134.8 17.44
-307.76 -307.76 -307.77 -307.77 -3.06 0.38 136.13 -1248.1 369.77 17.44
-232.55 -232.55 -232.56 -232.55 -3.18 0.85 133.71 -893.98 253.9 17.44
-385.01 -385.02 -385.02 -385.02 -3.59 0.84 187.44 -1699.5 529.34 17.44
-229.17 -229.18 -229.18 -229.18 -3.86 0.44 94.438 -780.36 201.71 17.44
-245.1 -245.11 -245.11 -245.11 -4.37 0.74 89.015 -825.54 211.26 17.44
-151.61 -151.61 -151.61 -151.61 -4.05 0.38 53.234 -432.48 92.903 17.44
-315.81 -315.81 -315.81 -315.81 -0.22 0.01 232.84 -1478.1 474.2 6.8882
-271.65 -271.65 -271.65 -271.65 -1.28 0.14 159.69 -1168.7 357.05 6.8882
-155.1 -155.1 -155.1 -155.1 -2.38 0.28 90.758 -526.05 134.8 6.8882
-307.76 -307.76 -307.76 -307.76 -2.66 0.28 136.13 -1248.1 369.77 6.8882
-232.55 -232.55 -232.55 -232.55 -2.76 0.6 133.71 -893.97 253.9 6.8882
-229.17 -229.18 -229.18 -229.18 -3.36 0.32 94.438 -780.36 201.71 6.8882
-268.5 -268.5 -268.5 -268.5 -3.22 0.32 120.07 -985.43 271.28 6.8882
-287.69 -287.7 -287.7 -287.7 -3.08 0.36 152.41 -1211.9 365.89 6.8882
