# Supplementary material for: Improved prediction of solvation free energies by machine-learning polarizable continuum solvation model
Source: Nat Commun. 2021 Jun 18;12:3584. doi: 10.1038/s41467-021-23724-6 (PMC8213834; doi:10.1038/s41467-021-23724-6)
Supplement: Supplementary file 4 — Supplementary Software 1 [file 41467_2021_23724_MOESM4_ESM.zip › C++/DEMO/Predicted_FE.txt]

-4.56205
-4.89239
-3.82788
-6.02323
-4.58702
-5.91437
-7.21845
-7.236
-7.45015
-6.3624
-6.45525
-7.30785
-3.51156
-4.4116
-5.32492
-7.55447
-2.514
-3.4567
-5.53396
-4.80292
-4.85659
-3.55341
-5.95846
-4.5316
-6.19297
-4.54706
-3.62543
-4.38782
-4.57375
-5.25327
-4.65374
-5.13349
-5.19337
-4.15913
-4.76743
-4.10108
-5.97497
-4.25816
-7.18722
-6.33472
-4.71805
-7.22685
-4.75375
-4.88083
-3.64719
-5.95233
-4.60555
-6.19783
-6.38866
-7.5348
