# Supplementary material for: Improved prediction of solvation free energies by machine-learning polarizable continuum solvation model
Source: Nat Commun. 2021 Jun 18;12:3584. doi: 10.1038/s41467-021-23724-6 (PMC8213834; doi:10.1038/s41467-021-23724-6)
Supplement: Supplementary file 4 — Supplementary Software 1 [file 41467_2021_23724_MOESM4_ESM.zip › C++/DEMO/readme.txt]

license and disclaimer:

Redistribution and use in source and binary forms, with or without
modification, are permitted provided that the following conditions are met:

    * Redistributions of source code must retain the above 
      notice, this list of conditions and the following disclaimer.

    * Redistributions in binary form must reproduce the above 
      notice, this list of conditions and the following disclaimer in the
      documentation and/or other materials provided with the distribution.


THIS SOFTWARE IS PROVIDED BY THE AUTHOR(S) ''AS IS'' AND ANY
EXPRESS OR IMPLIED WARRANTIES, INCLUDING, BUT NOT LIMITED TO, THE IMPLIED
WARRANTIES OF MERCHANTABILITY AND FITNESS FOR A PARTICULAR PURPOSE ARE
DISCLAIMED. IN NO EVENT SHALL THE AUTHOR(S) BE LIABLE FOR ANY
DIRECT, INDIRECT, INCIDENTAL, SPECIAL, EXEMPLARY, OR CONSEQUENTIAL DAMAGES
(INCLUDING, BUT NOT LIMITED TO, PROCUREMENT OF SUBSTITUTE GOODS OR SERVICES;
LOSS OF USE, DATA, OR PROFITS; OR BUSINESS INTERRUPTION) HOWEVER CAUSED AND
ON ANY THEORY OF LIABILITY, WHETHER IN CONTRACT, STRICT LIABILITY, OR TORT
(INCLUDING NEGLIGENCE OR OTHERWISE) ARISING IN ANY WAY OUT OF THE USE OF THIS
SOFTWARE, EVEN IF ADVISED OF THE POSSIBILITY OF SUCH DAMAGE.
